# Supplementary material for: An IL-1, IL-17, and IL-22 cytokine circuit controls vulvovaginal candidiasis independently of estrogen
Source: PLoS Pathog. 2026 May 7;22(5):e1014202. doi: 10.1371/journal.ppat.1014202 (PMC13167034; doi:10.1371/journal.ppat.1014202)
Supplement: S1 Table — List of differentially expressed genes identified in RNASeq. (XLSX) [file ppat.1014202.s006.xlsx]

## Sheet: IL1RKOvsWT_deg_all_sorted
Table S1. Differentially expressed genes in WT vs. Il1r-/- mice
gene_id	KO1	KO2	KO3	KO4	WT1	WT2	WT3	WT4	IL1RKO	WT	log2FoldChange	pvalue	padj	gene_name	gene_chr	gene_start	gene_end	gene_strand	gene_length	gene_biotype	gene_description	tf_family	KO1_count	KO2_count	KO3_count	KO4_count	WT1_count	WT2_count	WT3_count	WT4_count	KO1_fpkm	KO2_fpkm	KO3_fpkm	KO4_fpkm	WT1_fpkm	WT2_fpkm	WT3_fpkm	WT4_fpkm
ENSMUSG00000070868	0	0	0	0	543.865	625.145	504.655	667.222	0	585.222	-11.7517	4.41E-30	8.08E-26	Skint3	4	112232245	112300468	+	3843	protein_coding	selection and upkeep of intraepithelial T cells 3 [Source:MGI Symbol;Acc:MGI:3045331]	-	0	0	0	0	535	602	413	653	0	0	0	0	7.80091	8.95848	7.25925	9.57532
ENSMUSG00000055960	0	0	0	0	62.0107	79.9604	18.3289	50.0672	0	52.5918	-8.27806	4.34E-13	7.22E-10	Skint4	4	112072016	112168076	+	4369	protein_coding	selection and upkeep of intraepithelial T cells 4 [Source:MGI Symbol;Acc:MGI:2444425]	-	0	0	0	0	61	77	15	49	0	0	0	0	0.782366	1.0079	0.231911	0.632011
ENSMUSG00000028715	0	2.7357	0	0	11.1823	4.15379	46.4331	14.3049	0.683925	19.0185	-4.78001	9.69E-05	0.012599	Cyp4a14	4	115486200	115496142	-	2601	protein_coding	cytochrome P450, family 4, subfamily a, polypeptide 14 [Source:MGI Symbol;Acc:MGI:1096550]	-	0	3	0	0	11	4	38	14	0	0.0582913	0	0	0.236982	0.0879484	0.986859	0.303318
ENSMUSG00000108905	0	0.9119	0	1.97333	17.2817	5.19223	18.3289	15.3267	0.721308	14.0324	-4.32733	3.62E-05	0.00638624	Gm44618	7	28629248	28681936	+	2262	lincRNA	predicted gene 44618 [Source:MGI Symbol;Acc:MGI:5753194]	-	0	1	0	2	17	5	15	15	0	0.0223424	0	0.0483328	0.421132	0.126411	0.44793	0.373688
ENSMUSG00000076867	3.80593	1.8238	2.54426	4.93333	39.6462	48.807	76.9812	38.8276	3.27683	51.0655	-3.97294	2.45E-14	6.41E-11	Trdv4	14	54074905	54075515	+	444	TR_V_gene	T cell receptor delta variable 4 [Source:MGI Symbol;Acc:MGI:4887419]	-	4	2	3	5	39	47	63	38	0.472954	0.227651	0.315847	0.61559	4.92202	6.05373	9.5845	4.82293
ENSMUSG00000108865	1.90296	3.6476	0	4.93333	49.8119	1.03845	50.0989	18.392	2.62097	29.8353	-3.52194	0.000453886	0.0385151	Gm44617	7	28640443	28645671	+	5229	processed_transcript	predicted gene 44617 [Source:MGI Symbol;Acc:MGI:5753193]	-	2	4	0	5	49	1	41	18	0.0200795	0.0386602	0	0.0522704	0.525097	0.0109368	0.529635	0.193983
ENSMUSG00000025461	47.5741	101.221	39.86	33.5467	808.173	427.84	795.473	451.627	55.5504	620.778	-3.48107	2.50E-23	1.15E-19	Cd163l1	7	140218267	140231145	+	3851	protein_coding	CD163 molecule-like 1 [Source:MGI Symbol;Acc:MGI:2443796]	-	50	111	47	34	795	412	651	442	0.681614	1.45671	0.570509	0.482625	11.5679	6.11832	11.4188	6.46784
ENSMUSG00000041872	22.8356	53.8021	7.63277	9.86666	251.093	93.4602	265.158	347.405	23.5343	239.279	-3.34579	2.03E-06	0.000688103	Il17f	1	20777146	20790617	-	2022	protein_coding	interleukin 17F [Source:MGI Symbol;Acc:MGI:2676631]	-	24	59	9	10	247	90	217	340	0.62312	1.47467	0.208065	0.270348	6.84507	2.54548	7.24921	9.47563
ENSMUSG00000076752	5.70889	4.5595	4.24043	4.93333	86.4084	32.1919	47.655	17.3703	4.86054	45.9064	-3.24259	2.15E-08	1.13E-05	Tcrg-C2	13	19304649	19307551	-	914	TR_C_gene	T-cell receptor gamma, constant 2 [Source:MGI Symbol;Acc:MGI:98626]	-	6	5	5	5	85	31	39	17	0.344625	0.276469	0.255718	0.299039	5.21117	1.93965	2.88224	1.04813
ENSMUSG00000074115	16.1752	25.5332	2.54426	27.6267	100.64	47.7686	256.604	252.38	17.9698	164.348	-3.19721	2.09E-07	9.83E-05	Saa1	7	46740497	46742980	-	2478	protein_coding	serum amyloid A 1 [Source:MGI Symbol;Acc:MGI:98221]	-	17	28	3	28	99	46	210	247	0.360155	0.571057	0.0565924	0.617677	2.2387	1.06161	5.7244	5.61702
ENSMUSG00000076749	17.1267	19.1499	5.08852	8.88	133.171	76.8451	161.294	64.3721	12.5613	108.92	-3.11849	2.49E-12	3.26E-09	Tcrg-C1	13	19214103	19217024	+	924	TR_C_gene	T cell receptor gamma, constant 1 [Source:MGI Symbol;Acc:MGI:98625]	-	18	21	6	9	131	74	132	63	1.02269	1.1486	0.303541	0.532446	7.94441	4.58003	9.6497	3.84219
ENSMUSG00000025929	43.7681	34.6522	1.69617	7.89333	144.353	129.806	229.722	212.53	22.0025	179.103	-3.02609	0.000284966	0.0273463	Il17a	1	20730905	20734496	+	1171	protein_coding	interleukin 17A [Source:MGI Symbol;Acc:MGI:107364]	-	46	38	2	8	142	125	188	208	2.06226	1.64002	0.0798383	0.373455	6.79506	6.10466	10.8446	10.0096
ENSMUSG00000076754	0	3.6476	0.848086	2.96	18.2983	19.7305	12.2192	9.19601	1.86392	14.861	-3.00748	7.93E-05	0.0113503	Trgv2	13	19336573	19337167	-	491	TR_V_gene	T cell receptor gamma variable 2 [Source:MGI Symbol;Acc:MGI:98632]	-	0	4	1	3	18	19	10	9	0	0.41172	0.0952044	0.333998	2.05425	2.213	1.37572	1.03293
ENSMUSG00000044505	2.85444	3.6476	1.69617	0	22.3645	7.26913	21.9946	11.2396	2.04955	15.717	-2.92443	0.000143273	0.0172183	Lingo4	3	94398517	94404501	+	3645	protein_coding	leucine rich repeat and Ig domain containing 4 [Source:MGI Symbol;Acc:MGI:2444651]	-	3	4	2	0	22	7	18	11	0.0432081	0.0554607	0.025649	0	0.338211	0.109827	0.33357	0.170061
ENSMUSG00000076757	2.85444	4.5595	3.39234	2.96	23.3811	10.3845	39.1016	18.392	3.44157	22.8148	-2.71702	9.55E-06	0.00239836	Tcrg-C4	13	19344558	19352756	+	985	TR_C_gene	T cell receptor gamma, constant 4 [Source:MGI Symbol;Acc:MGI:98628]	-	3	5	4	3	23	10	32	18	0.159892	0.256541	0.189829	0.166491	1.30844	0.580594	2.19445	1.02979
ENSMUSG00000014453	30.4474	37.3879	10.177	13.8133	195.181	87.2295	199.174	96.0473	22.9564	144.408	-2.65372	1.66E-09	1.22E-06	Blk	14	63372836	63417037	-	2698	protein_coding	B lymphoid kinase [Source:MGI Symbol;Acc:MGI:88169]	-	32	41	12	14	192	84	163	94	0.622658	0.768006	0.207911	0.283655	3.98769	1.78052	4.08091	1.96334
ENSMUSG00000026416	0.951481	10.0309	2.54426	6.90667	31.5137	34.2687	8.55347	48.0236	5.10833	30.5899	-2.58994	0.000190935	0.0210061	Il20	1	130906985	130911451	-	1186	protein_coding	interleukin 20 [Source:MGI Symbol;Acc:MGI:1890473]	-	1	11	3	7	31	33	7	47	0.0442647	0.468739	0.118243	0.32264	1.46467	1.59125	0.398681	2.23318
ENSMUSG00000060112	2.85444	1.8238	0.848086	4.93333	24.3977	11.4229	14.6631	7.15246	2.61492	14.409	-2.48713	0.000608976	0.04983	Olfr60	7	140343815	140361671	-	3336	protein_coding	olfactory receptor 60 [Source:MGI Symbol;Acc:MGI:1333881]	-	3	2	1	5	24	11	12	7	0.0472103	0.0302989	0.0140124	0.0819311	0.403132	0.188571	0.242978	0.118245
ENSMUSG00000104876	20.9326	38.2998	16.9617	14.8	131.137	110.075	161.294	96.0473	22.7485	124.639	-2.45038	4.63E-14	1.06E-10	Trdc	14	54142851	54148868	+	3865	TR_C_gene	T cell receptor delta, constant region [Source:MGI Symbol;Acc:MGI:98612]	-	22	42	20	15	129	106	132	94	0.298824	0.54919	0.24189	0.212152	1.87026	1.56843	2.30694	1.37053
ENSMUSG00000026285	19.9811	13.6785	5.9366	10.8533	52.8616	45.6917	130.746	41.893	12.6124	67.798	-2.42689	8.53E-07	0.000325892	Pdcd1	1	94038305	94052553	-	1930	protein_coding	programmed cell death 1 [Source:MGI Symbol;Acc:MGI:104879]	-	21	15	7	11	52	44	107	41	0.57122	0.392787	0.169543	0.311559	1.50976	1.30378	3.74488	1.19712
ENSMUSG00000034028	11.4178	13.6785	2.54426	5.92	42.6959	22.8458	70.8716	34.7405	8.39013	42.7885	-2.35125	1.28E-05	0.00308236	Cd226	18	89197431	89270201	+	2357	protein_coding	CD226 antigen [Source:MGI Symbol;Acc:MGI:3039602]	-	12	15	3	6	42	22	58	34	0.267278	0.321629	0.0594977	0.139154	0.998509	0.533791	1.66219	0.812886
ENSMUSG00000004296	3.80593	7.2952	2.54426	5.92	17.2817	9.34602	26.8823	44.9583	4.89135	24.6171	-2.33724	0.000196644	0.0210777	Il12b	11	44400063	44414033	+	1967	protein_coding	interleukin 12b [Source:MGI Symbol;Acc:MGI:96540]	-	4	8	3	6	17	9	22	44	0.106757	0.205546	0.0712944	0.166745	0.484291	0.261666	0.755493	1.26055
ENSMUSG00000095870	38.0593	13.6785	9.32895	80.9066	237.877	68.5375	221.168	169.615	35.4933	174.3	-2.30007	8.23E-05	0.0113503	Lce1k	3	92806291	92807891	-	663	protein_coding	late cornified envelope 1K [Source:MGI Symbol;Acc:MGI:3702534]	-	40	15	11	82	234	66	181	166	3.16729	1.14341	0.775564	6.76091	19.7772	5.69297	18.4407	14.1093
ENSMUSG00000039775	25.69	62.0092	14.4175	75.9733	284.639	68.5375	278.599	237.053	44.5225	217.207	-2.2886	1.03E-05	0.00254146	Defb3	8	19293360	19295291	+	275	protein_coding	defensin beta 3 [Source:MGI Symbol;Acc:MGI:1351612]	-	27	68	17	77	280	66	228	232	5.15434	12.4968	2.88971	15.306	57.0542	13.7252	56.0034	47.5407
ENSMUSG00000022871	515.703	557.171	240.856	917.6	2716.27	1136.06	3577.79	3314.65	557.833	2686.2	-2.26784	7.00E-06	0.00191538	Fetub	16	22918334	22939778	+	1962	protein_coding	fetuin beta [Source:MGI Symbol;Acc:MGI:1890221]	-	542	611	284	930	2672	1094	2928	3244	14.5025	15.7386	6.7664	25.9113	76.3132	31.888	100.805	93.1735
ENSMUSG00000101517	26.6415	31.9165	21.2021	41.44	153.502	58.153	185.732	151.223	30.3	137.153	-2.18058	3.72E-09	2.44E-06	4732465J04Rik	10	95746077	95797236	+	3302	lincRNA	RIKEN cDNA 4732465J04 gene [Source:MGI Symbol;Acc:MGI:3041208]	-	28	35	25	42	151	56	152	148	0.445167	0.53569	0.353917	0.695308	2.56249	0.969883	3.10941	2.52578
ENSMUSG00000009356	452.905	547.14	403.689	738.027	1761.72	1386.33	3043.81	3294.22	535.44	2371.52	-2.14724	6.04E-14	1.23E-10	Lpo	11	87806428	87828289	-	3135	protein_coding	lactoperoxidase [Source:MGI Symbol;Acc:MGI:1923363]	-	476	600	476	748	1733	1335	2491	3224	7.97097	9.67245	7.09754	13.0427	30.9758	24.353	53.672	57.9519
ENSMUSG00000049593	96.0996	74.7758	49.189	236.8	691.267	235.727	459.443	549.717	114.216	484.039	-2.08452	0.000242419	0.0241997	Lce1h	3	92763215	92765065	-	706	protein_coding	late cornified envelope 1H [Source:MGI Symbol;Acc:MGI:1914968]	-	101	82	58	240	680	227	376	538	7.51032	5.86992	3.84027	18.5828	53.9717	18.3878	35.9745	42.9426
ENSMUSG00000044254	3.80593	5.4714	8.48086	7.89333	27.4474	45.6917	12.2192	22.4791	6.41288	26.9594	-2.0739	0.000117689	0.0146743	Pcsk9	4	106442329	106464329	-	3521	protein_coding	proprotein convertase subtilisin/kexin type 9 [Source:MGI Symbol;Acc:MGI:2140260]	-	4	6	10	8	27	44	10	22	0.0596397	0.0861208	0.132762	0.124202	0.429695	0.714653	0.191843	0.352101
ENSMUSG00000094733	28.5444	104.869	24.5945	49.3333	183.999	63.3453	377.575	215.595	51.8352	210.129	-2.01862	0.000147744	0.0175844	Gm5416	16	36210403	36217788	+	294	protein_coding	predicted gene 5416 [Source:MGI Symbol;Acc:MGI:3644688]	-	30	115	29	50	181	61	309	211	5.35693	19.7685	4.61093	9.29667	34.498	11.8656	70.9942	40.4432
ENSMUSG00000050092	613.705	1999.8	651.33	1847.04	3586.46	2204.62	7660.24	7223.98	1277.97	5168.83	-2.01601	0.00035865	0.0331156	Sprr2b	3	92316620	92318085	+	784	protein_coding	small proline-rich protein 2B [Source:MGI Symbol;Acc:MGI:1330352]	-	645	2193	768	1872	3528	2123	6269	7070	43.1902	141.366	45.7914	130.525	252.159	154.861	540.125	508.176
ENSMUSG00000061577	22.8356	31.0046	16.9617	17.76	81.3256	71.6528	142.965	57.2196	22.1405	88.2908	-1.99138	3.75E-08	1.88E-05	Adgrg5	8	94923694	94943280	+	3137	protein_coding	adhesion G protein-coupled receptor G5 [Source:MGI Symbol;Acc:MGI:2685955]	-	24	34	20	18	80	69	117	56	0.401641	0.547756	0.298026	0.313663	1.42902	1.25789	2.51932	1.00597
ENSMUSG00000031906	259.754	316.429	114.492	562.4	1222.93	620.991	1476.08	1341.6	313.269	1165.4	-1.89572	0.000215759	0.0227278	Smpd3	8	106252548	106337988	-	5232	protein_coding	sphingomyelin phosphodiesterase 3, neutral [Source:MGI Symbol;Acc:MGI:1927578]	-	273	347	135	570	1203	598	1208	1313	2.73928	3.35185	1.20616	5.95541	12.8843	6.53645	15.5959	14.1419
ENSMUSG00000012889	14.2722	18.238	11.8732	14.8	53.8782	46.7301	94.0882	25.5445	14.7959	55.0602	-1.89143	1.09E-05	0.00265873	Podnl1	8	84125989	84132527	+	3549	protein_coding	podocan-like 1 [Source:MGI Symbol;Acc:MGI:2685352]	-	15	20	14	15	53	45	77	25	0.221885	0.284805	0.1844	0.231042	0.83682	0.725128	1.46554	0.396958
ENSMUSG00000113029	5.70889	10.9428	5.9366	2.96	21.348	25.9612	23.2166	21.4574	6.38707	22.9958	-1.83939	8.16E-05	0.0113503	Gm40578	12	111450405	111500840	-	1068	antisense	predicted gene, 40578 [Source:MGI Symbol;Acc:MGI:5623463]	-	6	12	7	3	21	25	19	21	0.294932	0.567849	0.306383	0.153552	1.10182	1.33868	1.20169	1.10805
ENSMUSG00000056054	8356.86	15691.1	8782.78	12920.4	42648.1	30441	43231.7	41930.8	11437.8	39562.9	-1.79035	4.45E-17	1.63E-13	S100a8	3	90668978	90670035	+	694	protein_coding	S100 calcium binding protein A8 (calgranulin A) [Source:MGI Symbol;Acc:MGI:88244]	-	8783	17207	10356	13095	41953	29314	35380	41037	664.393	1253.05	697.543	1031.46	3387.39	2415.59	3443.58	3332.17
ENSMUSG00000074695	19.9811	19.1499	4.24043	7.89333	32.5302	36.3456	42.7673	60.285	12.8162	42.982	-1.75024	0.00025337	0.0248343	Il22	10	118204942	118210047	+	1110	protein_coding	interleukin 22 [Source:MGI Symbol;Acc:MGI:1355307]	-	21	21	5	8	32	35	35	59	0.993203	0.956135	0.210565	0.393978	1.61543	1.80324	2.12989	2.99529
ENSMUSG00000086854	13.3207	19.1499	11.0251	45.3867	87.425	35.3072	98.9759	65.3939	22.2206	71.7755	-1.69645	0.000473044	0.0399559	Gm13781	6	30573153	30576035	-	492	antisense	predicted gene 13781 [Source:MGI Symbol;Acc:MGI:3649768]	-	14	21	13	46	86	34	81	64	1.49384	2.15713	1.23514	5.1109	9.7948	3.95205	11.1207	7.33036
ENSMUSG00000042031	1238.83	863.57	653.874	1238.27	3743.01	1775.74	3959.03	3089.86	998.635	3141.91	-1.6538	8.93E-10	7.11E-07	Lce3b	3	92932979	92934097	+	562	protein_coding	late cornified envelope 3B [Source:MGI Symbol;Acc:MGI:1913594]	-	1302	947	771	1255	3682	1710	3240	3024	121.623	85.1602	64.1293	122.071	367.121	174.008	389.422	303.219
ENSMUSG00000040554	328.261	256.244	267.147	250.613	762.427	929.41	1049.63	706.05	275.566	861.88	-1.64444	3.38E-24	2.06E-20	Aipl1	11	72027963	72037509	-	3157	protein_coding	aryl hydrocarbon receptor-interacting protein-like 1 [Source:MGI Symbol;Acc:MGI:2148800]	-	345	281	315	254	750	895	859	691	5.73702	4.49836	4.66417	4.39809	13.3122	16.2128	18.3794	12.3343
ENSMUSG00000056071	13188.5	25953.6	17936.2	23093.9	60969.8	47732.2	63204	63971.6	20043	58969.4	-1.55687	1.22E-14	3.74E-11	S100a9	3	90692632	90695721	-	522	protein_coding	S100 calcium binding protein A9 (calgranulin B) [Source:MGI Symbol;Acc:MGI:1338947]	-	13861	28461	21149	23406	59976	45965	51725	62608	1394.01	2755.51	1893.9	2451.1	6438.27	5035.76	6693.32	6758.8
ENSMUSG00000048038	179.83	117.635	73.7835	168.72	564.196	145.383	584.08	288.142	134.992	395.45	-1.55114	0.000161679	0.0187557	Ccdc187	2	26243469	26294557	-	9827	protein_coding	coiled-coil domain containing 187 [Source:MGI Symbol;Acc:MGI:3045295]	-	189	129	87	171	555	140	478	282	1.00968	0.663425	0.413844	0.951218	3.16471	0.814733	3.28563	1.61711
ENSMUSG00000055093	75.167	135.873	118.732	66.1067	335.468	304.265	215.059	277.924	98.9697	283.179	-1.51504	2.46E-09	1.73E-06	Gm8430	6	122456904	122457374	+	471	processed_pseudogene	predicted pseudogene 8430 [Source:MGI Symbol;Acc:MGI:3645406]	-	79	149	140	67	330	293	176	272	8.80538	15.9878	13.8946	7.77604	39.2604	35.5758	25.2408	32.5431
ENSMUSG00000087141	105.614	89.3662	60.2141	152.933	323.269	126.691	360.468	321.861	102.032	283.072	-1.47355	2.78E-05	0.00530036	Plcxd2	16	45959263	46010218	-	7140	protein_coding	phosphatidylinositol-specific phospholipase C, X domain containing 2 [Source:MGI Symbol;Acc:MGI:3647874]	-	111	98	71	155	318	122	295	315	0.816143	0.693667	0.464835	1.18669	2.49569	0.97717	2.79084	2.48612
ENSMUSG00000050022	27.593	25.5332	14.4175	28.6133	81.3256	37.3841	94.0882	44.9583	24.0392	64.439	-1.42354	0.00022338	0.0230019	Amz1	5	140724127	140761439	+	6697	protein_coding	archaelysin family metallopeptidase 1 [Source:MGI Symbol;Acc:MGI:2442258]	-	29	28	17	29	80	36	77	44	0.227331	0.211301	0.118661	0.236713	0.669379	0.307419	0.776645	0.37024
ENSMUSG00000054325	1585.17	855.362	951.552	1524.4	3517.33	2135.05	3844.17	3390.26	1229.12	3221.7	-1.39036	9.99E-09	5.55E-06	Lce3a	3	92925287	92926230	-	549	protein_coding	late cornified envelope 3A [Source:MGI Symbol;Acc:MGI:3645650]	-	1666	938	1122	1545	3460	2056	3146	3318	159.311	86.3482	95.5342	153.837	353.155	214.17	387.078	340.576
ENSMUSG00000059606	841.109	1138.96	721.721	1436.59	2650.2	1823.51	3030.37	3281.96	1034.6	2696.51	-1.38224	9.04E-09	5.35E-06	Rnase2b	14	51162260	51163018	+	759	protein_coding	ribonuclease, RNase A family, 2B (liver, eosinophil-derived neurotoxin) [Source:MGI Symbol;Acc:MGI:1858598]	-	884	1249	851	1456	2607	1756	2480	3212	61.1438	83.1656	52.4114	104.863	192.469	132.31	220.71	238.476
ENSMUSG00000037548	25.69	19.1499	20.3541	22.6933	72.1764	47.7686	78.2031	25.5445	21.9718	55.9232	-1.34556	0.000446452	0.0382384	H2-DMb2	17	34143307	34151553	+	1710	protein_coding	histocompatibility 2, class II, locus Mb2 [Source:MGI Symbol;Acc:MGI:95923]	-	27	21	24	23	71	46	64	25	0.828914	0.620649	0.656075	0.735252	2.32661	1.5384	2.52811	0.823862
ENSMUSG00000042845	963.851	656.568	824.34	1430.67	2203.92	1552.48	3031.59	3052.06	968.856	2460.01	-1.34447	5.16E-07	0.000219838	Wfdc12	2	164189231	164190608	-	775	protein_coding	WAP four-disulfide core domain 12 [Source:MGI Symbol;Acc:MGI:2183434]	-	1013	720	972	1450	2168	1495	2481	2987	68.6198	46.952	58.6277	102.275	156.754	110.318	216.24	217.192
ENSMUSG00000045475	1093.25	834.389	449.486	1095.2	2338.11	1060.25	3406.72	2003.71	868.082	2202.2	-1.34312	7.85E-05	0.0113503	Lce3c	3	92944486	92945733	+	567	protein_coding	late cornified envelope 3C [Source:MGI Symbol;Acc:MGI:2135932]	-	1149	915	530	1110	2300	1021	2788	1961	106.385	81.557	43.6949	107.015	227.304	102.98	332.14	194.897
ENSMUSG00000068885	824.934	477.836	443.549	753.813	1857.27	989.64	1967.3	1333.42	625.033	1536.91	-1.29826	8.06E-07	0.000314392	Lce3f	3	92992226	92993426	+	611	protein_coding	late cornified envelope 3F [Source:MGI Symbol;Acc:MGI:1916770]	-	867	524	523	764	1827	953	1610	1305	74.4937	43.3424	40.0128	68.3529	167.556	89.199	177.99	120.359
ENSMUSG00000028467	482.401	636.506	286.653	682.773	1414.05	693.682	1720.47	1285.4	522.083	1278.4	-1.29217	2.20E-05	0.00437629	Gba2	4	43566928	43578873	-	4481	protein_coding	glucosidase beta 2 [Source:MGI Symbol;Acc:MGI:2654325]	-	507	698	338	692	1391	668	1408	1258	5.93984	7.87233	3.52598	8.44182	17.3946	8.52531	21.2246	15.8204
ENSMUSG00000024793	35.2048	35.5641	20.3541	22.6933	57.9445	62.3068	86.7566	59.2632	28.4541	66.5678	-1.22365	2.42E-05	0.00472623	Tnfrsf25	4	152115934	152120119	+	2277	protein_coding	tumor necrosis factor receptor superfamily, member 25 [Source:MGI Symbol;Acc:MGI:1934667]	-	37	39	24	23	57	60	71	58	0.853062	0.865614	0.492704	0.552166	1.40273	1.50694	2.10624	1.43541
ENSMUSG00000021340	431.021	259.892	175.554	425.253	741.079	494.301	922.553	848.077	322.93	751.502	-1.21921	3.04E-05	0.00556119	Gpld1	13	24943152	24992501	+	5415	protein_coding	glycosylphosphatidylinositol specific phospholipase D1 [Source:MGI Symbol;Acc:MGI:106604]	-	453	285	207	431	729	476	755	830	4.39179	2.65992	1.78694	4.35094	7.54382	5.02709	9.41804	8.63754
ENSMUSG00000074433	1065.66	699.427	394.36	774.533	1986.38	994.832	2353.43	1469.32	733.495	1700.99	-1.21363	8.81E-05	0.0118711	Lce3e	3	92967061	92968281	+	607	protein_coding	late cornified envelope 3E [Source:MGI Symbol;Acc:MGI:1916764]	-	1120	767	465	785	1954	958	1926	1438	96.8659	63.8601	35.8099	70.6945	180.384	90.2579	214.328	133.5
ENSMUSG00000070719	751.67	717.665	431.676	909.706	1391.68	931.487	2221.46	1964.88	702.679	1627.38	-1.21175	1.95E-05	0.00403131	Pla2g4d	2	120265595	120289197	-	3688	protein_coding	phospholipase A2, group IVD [Source:MGI Symbol;Acc:MGI:1925640]	-	790	787	509	922	1369	897	1818	1923	11.2455	10.7847	6.45157	13.6661	20.8005	13.9094	33.2977	29.3832
ENSMUSG00000032561	1048.53	878.16	565.673	1279.71	2324.89	1064.41	2610.03	2521.75	943.018	2130.27	-1.17586	7.89E-05	0.0113503	Acpp	9	104288251	104337748	-	7330	protein_coding	acid phosphatase, prostate [Source:MGI Symbol;Acc:MGI:1928480]	-	1102	963	667	1297	2287	1025	2136	2468	7.89259	6.63965	4.25363	9.67254	17.4833	7.99702	19.6838	18.9737
ENSMUSG00000036292	212.18	205.178	161.984	394.667	690.251	294.919	625.625	506.803	243.502	529.399	-1.12119	0.000372639	0.0341505	Gramd1c	16	43980350	44063345	-	5018	protein_coding	GRAM domain containing 1C [Source:MGI Symbol;Acc:MGI:2443024]	-	223	225	191	400	679	284	512	496	2.33301	2.26608	1.77927	4.35747	7.5823	3.23665	6.89209	5.57008
ENSMUSG00000017204	897.247	1003.09	713.24	1331.01	1684.46	1503.67	2742	2414.46	986.148	2086.15	-1.08105	4.36E-06	0.00128808	Gsdma	11	98664351	98677708	+	2726	protein_coding	gasdermin A [Source:MGI Symbol;Acc:MGI:1889509]	-	943	1100	841	1349	1657	1448	2244	2363	18.1605	20.3934	14.4214	27.0515	34.0611	30.3774	55.6044	48.8482
ENSMUSG00000024409	843.012	1152.64	1736.88	1597.41	2501.78	2184.89	3752.53	2807.85	1332.49	2811.76	-1.07711	7.29E-06	0.00196611	Psors1c2	17	35533201	35534647	+	843	protein_coding	psoriasis susceptibility 1 candidate 2 (human) [Source:MGI Symbol;Acc:MGI:1930025]	-	886	1264	2048	1619	2461	2104	3071	2748	55.1757	75.7779	113.564	104.984	163.586	142.734	246.073	183.696
ENSMUSG00000037979	45.6711	85.7186	89.049	50.32	109.79	146.421	145.409	153.267	67.6897	138.722	-1.03065	7.89E-05	0.0113503	Ccdc92	5	124834418	124862424	-	2729	protein_coding	coiled-coil domain containing 92 [Source:MGI Symbol;Acc:MGI:106485]	-	48	94	105	51	108	141	119	150	0.923378	1.74079	1.79856	1.02158	2.2176	2.95477	2.94547	3.09741
ENSMUSG00000028186	2198.87	3363.09	2334.78	3214.56	3446.17	6133.07	5407.01	7537.67	2777.83	5630.98	-1.01947	1.29E-05	0.00308236	Uox	3	146570426	146632305	+	5007	protein_coding	urate oxidase [Source:MGI Symbol;Acc:MGI:98907]	-	2311	3688	2753	3258	3390	5906	4425	7377	24.2306	37.2251	25.702	35.5695	37.9389	67.4566	59.6963	83.0257
ENSMUSG00000047591	66.6037	40.1236	55.9737	53.28	102.674	110.075	84.3128	134.875	53.9952	107.984	-1.00348	1.85E-05	0.00394211	Mafa	15	75745490	75748228	-	2739	protein_coding	v-maf musculoaponeurotic fibrosarcoma oncogene family, protein A (avian) [Source:MGI Symbol;Acc:MGI:2673307]	TF_bZIP	70	44	66	54	101	106	69	132	1.34168	0.811865	1.12639	1.07772	2.06629	2.21321	1.70164	2.71577
ENSMUSG00000033857	712.659	561.731	609.774	679.813	246.01	463.147	248.051	300.403	640.994	314.403	1.02667	1.06E-06	0.000396795	Engase	11	118476829	118489209	+	5184	protein_coding	endo-beta-N-acetylglucosaminidase [Source:MGI Symbol;Acc:MGI:2443788]	-	749	616	719	689	242	446	203	294	7.58505	6.00535	6.48339	7.26539	2.61585	4.92015	2.6451	3.1959
ENSMUSG00000039384	62.7978	72.0401	100.074	72.0267	26.4308	40.4994	39.1016	43.9365	76.7347	37.4921	1.03726	8.36E-05	0.0113503	Dusp10	1	184013302	184075636	+	3042	protein_coding	dual specificity phosphatase 10 [Source:MGI Symbol;Acc:MGI:1927070]	-	66	79	118	73	26	39	32	43	1.13901	1.31247	1.81326	1.3118	0.478935	0.733185	0.710563	0.796562
ENSMUSG00000030000	353	290.896	307.007	293.04	124.021	140.19	205.283	116.483	310.986	146.494	1.09107	1.70E-08	9.15E-06	Add2	6	86028681	86124409	+	10139	protein_coding	adducin 2 (beta) [Source:MGI Symbol;Acc:MGI:87919]	-	371	319	362	297	122	135	168	114	1.92097	1.59008	1.66898	1.60128	0.674259	0.76146	1.11925	0.633607
ENSMUSG00000003051	992.395	1143.52	1953.14	1569.79	370.031	941.871	558.419	773.487	1414.71	660.952	1.09783	0.000161612	0.0187557	Elf3	1	135253575	135258568	-	2217	protein_coding	E74-like factor 3 [Source:MGI Symbol;Acc:MGI:1101781]	ETS	1043	1254	2303	1591	364	907	457	757	24.6979	28.5861	48.5586	39.2292	9.20021	23.3965	13.9239	19.2416
ENSMUSG00000024036	252.143	188.763	359.588	266.4	79.2924	187.959	127.08	91.9601	266.724	121.573	1.13463	0.000112534	0.0142545	Slc37a1	17	31295483	31350696	+	3626	protein_coding	solute carrier family 37 (glycerol-3-phosphate transporter), member 1 [Source:MGI Symbol;Acc:MGI:2446181]	-	265	207	424	270	78	181	104	90	3.83672	2.88513	5.46608	4.07043	1.20539	2.85469	1.93739	1.3987
ENSMUSG00000015850	713.611	559.907	748.012	822.88	297.855	474.57	222.39	267.706	711.102	315.63	1.17065	4.19E-07	0.000187393	Adamtsl4	3	95676201	95687917	-	4198	protein_coding	ADAMTS-like 4 [Source:MGI Symbol;Acc:MGI:2389008]	-	750	614	882	834	293	457	182	262	9.37909	7.39178	9.8212	10.86	3.911	6.22561	2.92847	3.51698
ENSMUSG00000032420	861.091	662.04	323.121	524.907	204.33	266.881	307.925	272.815	592.789	262.988	1.17286	1.48E-05	0.00327466	Nt5e	9	88327197	88372092	+	8602	protein_coding	5' nucleotidase, ecto [Source:MGI Symbol;Acc:MGI:99782]	-	905	726	381	532	201	257	252	267	5.5232	4.2654	2.07045	3.38078	1.30936	1.70861	1.97885	1.74913
ENSMUSG00000055976	248.337	168.702	329.905	222	103.69	137.075	96.532	91.9601	242.236	107.314	1.17452	6.92E-07	0.000275533	Cldn23	8	35824712	35826559	-	1848	protein_coding	claudin 23 [Source:MGI Symbol;Acc:MGI:1919158]	-	261	185	389	225	102	132	79	90	7.41447	5.05933	9.83979	6.65557	3.09286	4.08489	2.8876	2.74442
ENSMUSG00000000126	280.687	257.156	252.73	243.707	85.3918	132.921	127.08	107.287	258.57	113.17	1.19514	3.82E-13	7.01E-10	Wnt9a	11	59306928	59333552	+	3329	protein_coding	wingless-type MMTV integration site family, member 9A [Source:MGI Symbol;Acc:MGI:2446084]	-	295	282	298	247	84	128	104	105	4.65211	4.28113	4.18447	4.05591	1.41393	2.1989	2.11024	1.7774
ENSMUSG00000029379	414.846	503.369	543.623	831.76	92.5078	347.88	222.39	306.534	573.399	242.328	1.24237	0.000427582	0.0375169	Cxcl3	5	90786103	90789600	+	3498	protein_coding	chemokine (C-X-C motif) ligand 3 [Source:MGI Symbol;Acc:MGI:3037818]	-	436	552	641	843	91	335	182	300	6.54347	7.97521	8.56597	13.1738	1.45775	5.47688	3.5145	4.83295
ENSMUSG00000033213	748.816	551.7	1207.67	1014.29	298.871	395.648	381.24	319.817	880.621	348.894	1.3363	9.38E-09	5.37E-06	AA467197	2	122636986	122641191	+	1203	protein_coding	expressed sequence AA467197 [Source:MGI Symbol;Acc:MGI:3034182]	-	787	605	1424	1028	294	381	312	313	34.344	25.4163	55.3328	46.7124	13.6944	18.1121	17.5187	14.6619
ENSMUSG00000112650	85.6333	36.476	78.0239	59.2	23.3811	34.2687	25.6604	19.4138	64.8333	25.681	1.33707	0.000114003	0.0143121	Gm5184	12	56189414	56191115	+	1702	processed_pseudogene	predicted gene 5184 [Source:MGI Symbol;Acc:MGI:3647558]	-	90	40	92	60	23	33	21	19	2.77603	1.18775	2.52678	1.92707	0.757235	1.10882	0.833435	0.629078
ENSMUSG00000034159	326.358	177.821	358.74	411.44	137.237	202.497	50.0989	90.9384	318.59	120.193	1.40403	0.000242935	0.0241997	2310007B03Rik	1	93151349	93160948	-	2368	protein_coding	RIKEN cDNA 2310007B03 gene [Source:MGI Symbol;Acc:MGI:1919124]	-	343	195	423	417	135	195	41	89	7.60421	4.16175	8.3502	9.62629	3.19458	4.70935	1.16954	2.11796
ENSMUSG00000020159	434.827	342.874	318.032	305.867	70.1433	187.959	81.8689	164.506	350.4	126.119	1.4723	1.29E-06	0.000462176	Gabrp	11	33550781	33578959	-	3377	protein_coding	gamma-aminobutyric acid (GABA) A receptor, pi [Source:MGI Symbol;Acc:MGI:2387597]	-	457	376	375	310	69	181	67	161	7.10439	5.62704	5.19085	5.01805	1.14493	3.06518	1.34016	2.68661
ENSMUSG00000015134	756.428	1167.23	625.039	1037.97	138.253	450.686	327.476	324.926	896.668	310.335	1.5309	1.24E-06	0.000454744	Aldh1a3	7	66390890	66427517	-	4617	protein_coding	aldehyde dehydrogenase family 1, subfamily A3 [Source:MGI Symbol;Acc:MGI:1861722]	-	795	1280	737	1052	136	434	268	318	9.0396	14.0111	7.46184	12.4555	1.6506	5.37574	3.92091	3.8813
ENSMUSG00000114724	98.9541	76.5996	82.2643	70.0533	35.5799	30.115	23.2166	23.5009	81.9678	28.1031	1.53893	1.48E-09	1.13E-06	Gm47751	13	37561945	37564972	-	571	lincRNA	predicted gene, 47751 [Source:MGI Symbol;Acc:MGI:6096895]	-	104	84	97	71	35	29	19	23	9.56179	7.43475	7.94098	6.79715	3.43474	2.90449	2.24765	2.26988
ENSMUSG00000095562	670.794	382.086	164.529	150.96	104.707	82.0373	95.3101	178.811	342.092	115.216	1.56925	0.000429901	0.0375169	Gm21887	X	170009659	170019281	+	759	protein_coding	predicted gene, 21887 [Source:MGI Symbol;Acc:MGI:5434051]	-	705	419	194	153	103	79	78	175	48.7629	27.8994	11.9481	11.0193	7.60427	5.95242	6.94168	12.9929
ENSMUSG00000025380	35.2048	40.1236	68.695	43.4133	11.1823	18.692	15.885	15.3267	46.8592	15.2715	1.62305	6.81E-06	0.00191202	Fscn2	11	120361534	120368168	+	2110	protein_coding	fascin actin-bundling protein 2 [Source:MGI Symbol;Acc:MGI:2443337]	-	37	44	81	44	11	18	13	15	0.920579	1.05388	1.79449	1.13992	0.292127	0.487864	0.416172	0.400608
ENSMUSG00000022602	194.102	393.029	178.098	207.2	21.348	104.883	120.97	62.3285	243.107	77.3825	1.65447	0.000184519	0.0207488	Arc	15	74669083	74672570	-	3057	protein_coding	activity regulated cytoskeletal-associated protein [Source:MGI Symbol;Acc:MGI:88067]	-	204	431	210	210	21	101	99	61	3.50329	7.12533	3.21116	3.75516	0.384934	1.88945	2.18752	1.12446
ENSMUSG00000035638	110.372	82.071	145.023	161.813	27.4474	78.922	12.2192	31.6752	124.82	37.5659	1.72718	0.000175849	0.0200195	Muc20	16	32777419	32797435	-	4027	protein_coding	mucin 20 [Source:MGI Symbol;Acc:MGI:2385039]	-	116	90	171	164	27	76	10	31	1.51223	1.12949	1.98496	2.22621	0.375703	1.0793	0.167738	0.433801
ENSMUSG00000030208	23835.6	18080.2	34942.8	25615.8	6157.36	12395.9	5699.05	6573.11	25618.6	7706.37	1.73305	9.55E-11	8.76E-08	Emp1	6	135362545	135383173	+	5935	protein_coding	epithelial membrane protein 1 [Source:MGI Symbol;Acc:MGI:107941]	-	25051	19827	41202	25962	6057	11937	4664	6433	221.588	168.834	324.516	239.123	57.1872	115.023	53.0823	61.0806
ENSMUSG00000032327	136.062	149.552	82.2643	118.4	25.4142	50.8839	31.77	34.7405	121.569	35.7022	1.76528	8.79E-10	7.11E-07	Stra6	9	58063788	58153996	+	5829	protein_coding	stimulated by retinoic acid gene 6 [Source:MGI Symbol;Acc:MGI:107742]	-	143	164	97	120	25	49	26	34	1.2879	1.42191	0.777886	1.12536	0.24033	0.48074	0.301294	0.328697
ENSMUSG00000095134	18.0781	40.1236	67.8469	67.0933	16.2651	6.23068	17.1069	14.3049	48.2855	13.4769	1.84613	0.000200572	0.0213738	Mid1-ps1	Y	90753057	90763485	+	1248	unprocessed_pseudogene	midline 1, pseudogene 1 [Source:MGI Symbol;Acc:MGI:5780070]	-	19	44	80	68	16	6	14	14	0.799247	1.78181	2.9965	2.97851	0.718402	0.274945	0.757749	0.632155
ENSMUSG00000031844	286.396	161.406	198.452	232.853	25.4142	149.536	24.4385	33.7187	219.777	58.2769	1.91289	0.000227233	0.0231386	Hsd17b2	8	117701904	117759027	+	1924	protein_coding	hydroxysteroid (17-beta) dehydrogenase 2 [Source:MGI Symbol;Acc:MGI:1096386]	-	301	177	234	236	25	144	20	33	8.21303	4.64934	5.68524	6.7052	0.72811	4.28022	0.702161	0.966539
ENSMUSG00000060445	19.9811	20.0618	16.9617	44.4	4.06628	11.4229	6.10962	5.1089	25.3512	6.67693	1.92011	0.000431888	0.0375169	Sycp2	2	178345293	178407685	-	5967	protein_coding	synaptonemal complex protein 2 [Source:MGI Symbol;Acc:MGI:1933281]	-	21	22	20	45	4	11	5	5	0.184759	0.186333	0.15668	0.412251	0.0375635	0.105425	0.0566012	0.0472198
ENSMUSG00000030206	26.6415	11.8547	20.3541	24.6667	9.14913	4.15379	2.44385	5.1089	20.8792	5.21391	1.9795	0.000313682	0.0296365	Gsg1	6	135237326	135254351	-	1586	protein_coding	germ cell associated 1 [Source:MGI Symbol;Acc:MGI:1194499]	-	28	13	24	25	9	4	2	5	0.926823	0.414251	0.70737	0.861671	0.317981	0.144233	0.0851802	0.177655
ENSMUSG00000078599	33.3018	24.6213	45.7966	36.5067	12.1988	4.15379	3.66577	13.2831	35.0566	8.32538	2.05632	1.41E-05	0.00318848	Skint8	4	111919392	111950358	+	4657	protein_coding	selection and upkeep of intraepithelial T cells 8 [Source:MGI Symbol;Acc:MGI:3651523]	-	35	27	54	37	12	4	3	13	0.394551	0.293009	0.542033	0.43431	0.14439	0.0491204	0.0435138	0.157307
ENSMUSG00000074006	14.2722	34.6522	88.2009	44.4	8.13256	18.692	8.55347	7.15246	45.3813	10.6326	2.09386	0.000320961	0.0301686	Omp	7	98143359	98145502	-	2144	protein_coding	olfactory marker protein [Source:MGI Symbol;Acc:MGI:97436]	-	15	38	104	45	8	18	7	7	0.367289	0.89574	2.2675	1.14734	0.209087	0.480127	0.220539	0.183986
ENSMUSG00000035775	124.644	37.3879	31.3792	80.9066	8.13256	36.3456	8.55347	9.19601	68.5794	15.5569	2.13501	0.000398862	0.0356622	Krt20	11	99428403	99438150	-	1927	protein_coding	keratin 20 [Source:MGI Symbol;Acc:MGI:1914059]	-	131	41	37	82	8	35	7	9	3.56887	1.07529	0.897549	2.32615	0.232633	1.03871	0.245374	0.263191
ENSMUSG00000068547	39.9622	16.4142	36.4677	32.56	5.08285	10.3845	9.77539	3.06534	31.351	7.07701	2.161	1.93E-05	0.00403131	Clca4a	3	144952480	144975045	-	3004	protein_coding	chloride channel accessory 4A [Source:MGI Symbol;Acc:MGI:2139744]	-	42	18	43	33	5	10	8	3	0.733992	0.302828	0.669124	0.600508	0.0932679	0.190374	0.179888	0.0562771
ENSMUSG00000004814	14.2722	26.4451	44.9486	32.56	7.11599	5.19223	3.66577	8.17424	29.5565	6.03706	2.28082	1.45E-05	0.0032377	Ccl24	5	135569937	135573049	-	1295	protein_coding	chemokine (C-C motif) ligand 24 [Source:MGI Symbol;Acc:MGI:1928953]	-	15	29	53	33	7	5	3	8	0.608084	1.13175	1.91313	1.39299	0.302894	0.220805	0.156482	0.348121
ENSMUSG00000027375	6366.36	3512.64	7860.06	6287.04	571.312	2563.93	513.208	914.493	6006.52	1140.73	2.39648	4.40E-05	0.00732762	Mal	2	127633226	127656695	-	2778	protein_coding	myelin and lymphocyte protein, T cell differentiation protein [Source:MGI Symbol;Acc:MGI:892970]	-	6691	3852	9268	6372	562	2469	420	895	126.445	70.0772	155.952	125.386	11.3362	50.8273	10.2124	18.1552
ENSMUSG00000068231	65.6522	46.5069	145.023	77.9467	11.1823	42.5763	3.66577	5.1089	83.7821	15.6333	2.41643	0.000225216	0.0230614	Vmn1r43	6	89858934	89876413	-	12854	protein_coding	vomeronasal 1 receptor 43 [Source:MGI Symbol;Acc:MGI:2148510]	-	69	51	171	79	11	41	3	5	0.281808	0.200519	0.621865	0.335965	0.0479531	0.182412	0.015765	0.0219201
ENSMUSG00000085773	14.2722	11.8547	31.3792	17.76	2.03314	5.19223	6.10962	1.02178	18.8165	3.58919	2.42126	0.00024266	0.0241997	Gm16233	3	144947561	144954878	+	1623	antisense	predicted gene 16233 [Source:MGI Symbol;Acc:MGI:3802088]	-	15	13	37	18	2	5	5	1	0.485193	0.404807	1.06567	0.60626	0.0690516	0.176181	0.208096	0.034721
ENSMUSG00000074196	45.6711	33.7403	218.806	106.56	13.2154	45.6917	6.10962	9.19601	101.194	18.5532	2.44379	0.000339775	0.0316129	Clca4c-ps	3	144861826	144896011	-	3037	transcribed_unprocessed_pseudogene	chloride channel accessory 4C, pseudogene [Source:MGI Symbol;Acc:MGI:3643218]	-	48	37	258	108	13	44	5	9	0.829733	0.615715	3.97112	1.94394	0.239862	0.828545	0.111208	0.166997
ENSMUSG00000047641	33.3018	31.0046	25.4426	97.68	8.13256	5.19223	4.8877	13.2831	46.8573	7.87391	2.56052	8.02E-06	0.00209931	Krt87	15	101431038	101438804	-	2278	protein_coding	keratin 87 [Source:MGI Symbol;Acc:MGI:3665486]	-	35	34	30	99	8	5	4	13	0.806596	0.754307	0.61561	2.37567	0.196788	0.125523	0.118609	0.321588
ENSMUSG00000047104	398.671	413.091	999.045	725.2	70.1433	237.804	67.2058	39.8494	634.002	103.751	2.611	3.64E-05	0.00638624	Pbp2	6	135309127	135310405	-	1279	protein_coding	phosphatidylethanolamine binding protein 2 [Source:MGI Symbol;Acc:MGI:1923650]	-	419	453	1178	735	69	229	55	39	17.1983	17.8999	43.054	31.4139	3.02302	10.2394	2.90472	1.71832
ENSMUSG00000107768	571.84	517.959	911.692	997.52	66.077	258.573	94.0882	57.2196	749.753	118.99	2.65537	1.41E-06	0.000496809	Gm44275	6	135312155	135319561	-	2519	lincRNA	predicted gene, 44275 [Source:MGI Symbol;Acc:MGI:5690667]	-	601	568	1075	1011	65	249	77	56	12.5253	11.3958	19.9489	21.9396	1.44593	5.65301	2.06478	1.25277
ENSMUSG00000046733	406.283	334.667	262.907	379.867	19.3148	105.922	40.3235	50.0672	345.931	53.9068	2.68042	6.67E-12	8.15E-09	Gprc5a	6	135065651	135084709	+	2083	protein_coding	G protein-coupled receptor, family C, group 5, member A [Source:MGI Symbol;Acc:MGI:1891250]	-	427	367	310	385	19	102	33	49	10.7617	8.9043	6.95682	10.1036	0.511124	2.8004	1.07013	1.32561
ENSMUSG00000026420	13.3207	76.5996	34.7715	21.7067	2.03314	3.11534	7.33154	10.2178	36.5996	5.67445	2.69699	7.87E-05	0.0113503	Il24	1	130882074	130887454	-	1386	protein_coding	interleukin 24 [Source:MGI Symbol;Acc:MGI:2135548]	-	14	84	41	22	2	3	6	10	0.530282	3.06294	1.3828	0.867689	0.0808591	0.123785	0.292415	0.406581
ENSMUSG00000067594	27.593	382.086	55.1256	160.827	25.4142	28.0381	18.3289	24.5227	156.408	24.076	2.69792	2.03E-05	0.00409762	Krt77	15	101858731	101869705	-	2931	protein_coding	keratin 77 [Source:MGI Symbol;Acc:MGI:3588209]	-	29	419	65	163	25	27	15	24	0.519426	7.22472	1.03666	3.04002	0.477954	0.526813	0.34569	0.46143
ENSMUSG00000022598	7226.5	3136.02	8422.34	6837.6	614.008	2034.32	427.673	434.256	6405.62	877.564	2.86767	3.57E-06	0.00110752	Psca	15	74714839	74717069	+	860	protein_coding	prostate stem cell antigen [Source:MGI Symbol;Acc:MGI:1919623]	-	7595	3439	9931	6930	604	1959	350	425	463.63	202.096	539.8	440.494	39.3551	130.27	27.4904	27.8484
ENSMUSG00000021640	28.5444	10.9428	141.63	74	5.08285	16.6151	1.22192	9.19601	63.7794	8.02898	2.98065	0.000136707	0.0168168	Naip1	13	100407764	100452869	-	5536	protein_coding	NLR family, apoptosis inhibitory protein 1 [Source:MGI Symbol;Acc:MGI:1298223]	-	30	12	167	75	5	16	1	9	0.28449	0.109549	1.41013	0.740576	0.05061	0.165285	0.0122016	0.091613
ENSMUSG00000020953	470.032	119.459	20.3541	96.6933	13.2154	10.3845	21.9946	27.588	176.635	18.2956	3.27181	0.000219866	0.0228544	Coch	12	51593341	51605771	+	2998	protein_coding	cochlin [Source:MGI Symbol;Acc:MGI:1278313]	-	494	131	24	98	13	10	18	27	8.65042	2.20832	0.374212	1.7869	0.242982	0.190755	0.405558	0.507508
ENSMUSG00000079620	275.93	250.773	499.523	725.2	9.14913	87.2295	40.3235	32.6969	437.856	42.3498	3.37021	6.45E-07	0.000264156	Muc4	16	32735886	32782391	+	11757	protein_coding	mucin 4 [Source:MGI Symbol;Acc:MGI:2153525]	-	290	275	589	735	9	84	33	32	1.29492	1.18211	2.34184	3.4174	0.0428951	0.408593	0.189596	0.153378
ENSMUSG00000048905	59.9433	34.6522	126.365	89.7866	5.08285	8.30757	10.9973	4.08712	77.6867	7.11871	3.46651	1.08E-11	1.23E-08	4930539E08Rik	17	28896392	28915324	-	4648	protein_coding	RIKEN cDNA 4930539E08 gene [Source:MGI Symbol;Acc:MGI:1925441]	-	63	38	149	91	5	8	9	4	0.711568	0.413181	1.49851	1.07024	0.060279	0.0984311	0.130794	0.0484958
ENSMUSG00000090588	179.83	180.556	318.032	296	1.01657	59.1915	15.885	7.15246	243.605	20.8114	3.5489	0.000193971	0.0210061	Gm9573	17	35617923	35626637	-	5231	protein_coding	predicted gene 9573 [Source:MGI Symbol;Acc:MGI:3779983]	-	189	198	375	300	1	57	13	7	1.89679	1.91295	3.35108	3.13503	0.0107122	0.623159	0.167869	0.0754091
ENSMUSG00000029372	3343.51	2269.72	3452.56	4253.52	64.0439	419.533	272.489	244.205	3329.83	250.068	3.73522	2.16E-12	3.04E-09	Ppbp	5	90768518	90770063	+	1083	protein_coding	pro-platelet basic protein [Source:MGI Symbol;Acc:MGI:1888712]	-	3514	2489	4071	4311	63	404	223	239	170.339	116.15	175.716	217.598	3.25967	21.3335	13.9088	12.436
ENSMUSG00000037033	156.043	91.19	161.984	174.64	10.1657	14.5383	8.55347	4.08712	145.964	9.33613	3.96497	2.97E-26	2.72E-22	Clca3b	3	144822623	144849357	-	3361	protein_coding	chloride channel accessory 3B [Source:MGI Symbol;Acc:MGI:2181989]	-	164	100	191	177	10	14	7	4	2.56163	1.50368	2.65646	2.87879	0.166722	0.238214	0.140683	0.0670659
ENSMUSG00000028707	37.1078	20.0618	4.24043	10.8533	1.01657	0	2.44385	0	18.0658	0.865104	4.46138	7.86E-05	0.0113503	Dmbx1	4	115915119	115939926	-	5856	protein_coding	diencephalon/mesencephalon homeobox 1 [Source:MGI Symbol;Acc:MGI:2153518]	Homeobox	39	22	5	11	1	0	2	0	0.349627	0.189865	0.0399123	0.102682	0.00956888	0	0.0230696	0
ENSMUSG00000024512	76.1185	39.2117	3.39234	22.6933	0	0	2.44385	0	35.354	0.610962	6.02892	4.35E-06	0.00128808	Dynap	18	70240429	70244584	-	1227	protein_coding	dynactin associated protein [Source:MGI Symbol;Acc:MGI:1922827]	-	80	43	4	23	0	0	2	0	3.42284	1.77112	0.152389	1.02468	0	0	0.110103	0
