# Supplementary material for: An IL-1, IL-17, and IL-22 cytokine circuit controls vulvovaginal candidiasis independently of estrogen
Source: PLoS Pathog. 2026 May 7;22(5):e1014202. doi: 10.1371/journal.ppat.1014202 (PMC13167034; doi:10.1371/journal.ppat.1014202)
Supplement: S2 Table — Concentrations of indicated cytokines was determined by Luminex. (XLSX) [file ppat.1014202.s007.xlsx]

## Sheet: Sheet1
Table S2: Cytokine levels in VLF day 3 p.i. (E2-treated)
Analyte	Panel	Average WT concentration (pg/mL)	Average Il17raIl22ra1-/- concentration (pg/mL)	P-value			Analyte	Panel	Average WT concentration (pg/mL)	Average Il23a-/- concentration (pg/mL)	P-value
Eotaxin	MD32	26.09	86.66	0.0705			Eoxtaxin	MD36	128.3	226.1	0.6062
G-CSF	MD32	10900	9414	0.7465			G-CSF	MD36	73851	87410	0.4307
GM-CSF	MD32	31.76	23.72	0.4503			GM-CSF	MD36	23.15	17.44	0.521
IFNγ	MD32	4.764	7.508	0.3796			IFNα	MD36	9.794	7.277	0.0702
IL-1α	MD32	2282	2622	0.6853			IFNβ	MD36	33	29.33	0.4833
IL-1β	MD32	550.2	1768	0.01			IFNγ	MD36	13.95	6.668	0.0988
IL-2	MD32	2.226	3.603	0.2295			IL-1α	MD36	19491	13359	0.1175
IL-3	MD32	0.824	6.963	0.2212			IL-1β	MD36	1280	1233	0.9389
IL-4	MD32	5.485	23.18	0.1695			IL-2	MD36	19.2	45.71	0.0419
IL-5	MD32	0.223	0.2522	0.8217			IL-3	MD36	3.63	1.861	0.1428
IL-6	MD32	19.24	34.06	0.4166			IL-4	MD36	56.16	12.23	0.181
IL-7	MD32	2.359	2.692	0.7959			IL-5	MD36	2.041	2.617	0.5224
IL-9	MD32	10.77	13.91	0.3179			IL-6	MD36	37.49	28.46	0.6112
IL-10	MD32	13.44	18.98	0.2609			IL-7	MD36	1.304	0.9865	0.4776
IL-12p40	MD32	34.21	38.3	0.8874			IL-9	MD36	54.58	27.75	0.2035
IL-12p70	MD32	14.46	15.67	0.8237			IL-10	MD36	77.71	61.62	0.4515
IL-15	MD32	20.28	23.84	0.5051			IL-12p40	MD36	143	126.6	0.6402
IL-17A	MD32	47.4	431.2	0.0101			IL-12p70	MD36	23.54	38.74	0.191
CXCL10	MD32	8.355	8.021	0.895			IL-13	MD36	16.59	13.65	0.6551
CXCL1	MD32	1412	399.6	0.0464			IL-15	MD36	121.5	96.16	0.2685
LIF	MD32	218.7	138.5	0.4679			IL-17A	MD36	190.1	21.38	0.1392
CXCL5	MD32	4822	2958	0.3115			IL-18	MD36	1004	1165	0.3547
M-CSF	MD32	161.2	267.1	0.4922			IFNλ3	MD36	50.63	64.36	0.276
CCL2	MD32	15.78	19.74	0.3846			CXCL10	MD36	39.3	44.58	0.6594
CXCL9	MD32	5.029	2.464	0.3366			CXCL1	MD36	4046	5639	0.156
CCL3	MD32	418.6	1226	0.0513			LIF	MD36	136.6	818.1	0.0835
CCL4	MD32	133.1	512.7	0.0321			CXCL5	MD36	4707	3977	0.4156
CXCL2	MD32	18554	19774	0.6338			M-CSF	MD36	420.6	812	0.2894
CCL5	MD32	2.483	2.718	0.7927			CCL2	MD36	51.25	32.29	0.1165
TNFα	MD32	302.2	107.9	0.0355			CXCL9	MD36	105.5	49.26	0.2604
VEGF	MD32	90.81	261.7	0.0021			CCL3	MD36	929.6	1093	0.723
IL-13	MD32	ND	ND	N/A			CCL4	MD36	944	529.9	0.3281
IL-17A	MDTH17.12	17.93	510.8	0.0067			CXCL2	MD36	4415	3181	0.4406
IL-25	MDTH17.12	404.4	170.7	0.2962			CCL5	MD36	158.2	138.9	0.4298
IL-17F	MDTH17.12	26.65	125.4	0.0914			TNFα	MD36	1105	1022	0.7948
IL-21	MDTH17.12	18.17	12.54	0.6077			VEGF	MD36	224.6	250.9	0.7432
IL-22	MDTH17.12	39.29	5.942	0.036
IL-23	MDTH17.12	436.3	494	0.7954
IFNλ3	MDTH17.12	151.9	320.1	0.2886
IL-31	MDTH17.12	10.16	6.327	0.5893
IL-33	MDTH17.12	7.603	37.85	0.1602
CCL20	MDTH17.12	179.1	214.5	0.6117
LTα	MDTH17.12	43.01	262.8	0.1858
IL-27	MDTH17.12	ND	ND	N/A
