# Supplementary material for: An IL-1, IL-17, and IL-22 cytokine circuit controls vulvovaginal candidiasis independently of estrogen
Source: PLoS Pathog. 2026 May 7;22(5):e1014202. doi: 10.1371/journal.ppat.1014202 (PMC13167034; doi:10.1371/journal.ppat.1014202)
Supplement: S3 Table — Concentrations of indicated cytokines was determined by Luminex. (XLSX) [file ppat.1014202.s008.xlsx]

## Sheet: Sheet1
Table S3. Cytokine levels in VLF in naïve WT vs. Il17raIl22ra1-/- mice
Analyte	Panel	Average WT concentration (pg/mL)	Average Il17raIl22ra1-/- concentration (pg/mL)	P-value
Eoxtaxin	MD36	4.314	2.275	0.2284
G-CSF	MD36	46625	20640	0.0236
GM-CSF	MD36	13.06	7.973	0.4176
IFNα	MD36	5.557	4.214	0.0514
IFNβ	MD36	16.45	16.34	0.9681
IFNγ	MD36	3.398	2.335	0.1398
IL-1α	MD36	6626	3606	0.232
IL-1β	MD36	139.6	109.3	0.4767
IL-2	MD36	11.08	2.77	0.0443
IL-3	MD36	1.149	0.8769	0.0636
IL-4	MD36	2.661	1.916	0.3788
IL-5	MD36	0.6225	0.385	0.3632
IL-6	MD36	14.32	10.41	0.1986
IL-7	MD36	1.237	0.718	0.07
IL-9	MD36	20.65	10.21	0.1735
IL-10	MD36	32.89	22.42	0.1668
IL-12p40	MD36	53.5	40.03	0.2811
IL-12p70	MD36	12.55	9.167	0.269
IL-13	MD36	12.45	3.671	0.0456
IL-15	MD36	69.59	48.85	0.0017
IL-17A	MD36	20.1	54.76	0.2773
IL-18	MD36	491.8	408	0.1511
IFNλ3	MD36	35.93	21.99	0.0118
CXCL10	MD36	25.68	15.35	0.099
CXCL1	MD36	1034	539.5	0.1489
LIF	MD36	139.1	18.93	0.135
CXCL5	MD36	2563	2172	0.1351
M-CSF	MD36	157.1	221.1	0.6144
CCL2	MD36	12.96	12.88	0.9898
CXCL9	MD36	31.28	48.53	0.5587
CCL3	MD36	90.26	136.8	0.5118
CCL4	MD36	165.3	151.5	0.8369
CXCL2	MD36	1452	1359	0.841
CCL5	MD36	78.54	63.64	0.0115
TNFα	MD36	116.2	142.7	0.6101
VEGF	MD36	314.3	276.7	0.7973
