# Supplementary material for: An IL-1, IL-17, and IL-22 cytokine circuit controls vulvovaginal candidiasis independently of estrogen
Source: PLoS Pathog. 2026 May 7;22(5):e1014202. doi: 10.1371/journal.ppat.1014202 (PMC13167034; doi:10.1371/journal.ppat.1014202)
Supplement: S4 Table — Concentrations of indicated cytokines was determined by Luminex. (XLSX) [file ppat.1014202.s009.xlsx]

## Sheet: Sheet1
Table S4. Cytokine levels in VLF in WT vs. Il17raIl22ra1-/- vehicle (sesame oil)-treated mice
Analyte	Panel	Average WT concentration (pg/mL)	Average Il17raIl22ra1-/- concentration (pg/mL)	P-value
Eoxtaxin	MD32	23.88	6.258	0.2993
G-CSF	MD32	4480	4737	0.9105
GM-CSF	MD32	10.61	15.6	0.422
IFNγ	MD32	1.386	4.672	0.0467
IL-1α	MD32	1308	871	0.5663
IL-1β	MD32	281.6	352.7	0.7341
IL-2	MD32	1.45	2.317	0.2244
IL-3	MD32	0.405	0.8389	0.3196
IL-4	MD32	3.043	0.8133	0.2742
IL-5	MD32	0.35	0.01222	0.1176
IL-6	MD32	3.778	14.96	0.0527
IL-7	MD32	1.635	1.081	0.4035
IL-9	MD32	7.593	11.47	0.1193
IL-10	MD32	6.846	12.01	0.0466
IL-12p40	MD32	16.52	26.31	0.4656
IL-12p70	MD32	10	9.167	0.7661
IL-15	MD32	11.28	12.51	0.7393
IL-17A	MD32	6.074	114.5	0.0692
CXCL10	MD32	5.868	16.18	0.1048
CXCL1	MD32	132.1	301.3	0.2663
LIF	MD32	15.62	72.73	0.2939
CXCL5	MD32	1336	1963	0.4792
M-CSF	MD32	49.45	71.72	0.6237
CCL2	MD32	12.07	12.07	0.9984
CXCL9	MD32	0.4713	5.004	0.1087
CCL3	MD32	171	482.9	0.1615
CCL4	MD32	84.46	341.1	0.1628
CXCL2	MD32	6417	9381	0.5395
CCL5	MD32	0.4813	7.762	0.085
TNFα	MD32	23.33	155.3	0.2179
VEGF	MD32	131.2	194	0.1836
IL-13	MD32	ND	ND	N/A
IL-17A	MDTH17.12	6.955	156.9	0.1393
IL-25	MDTH17.12	43.37	34.58	0.8447
IL-17F	MDTH17.12	2.966	11.82	0.0314
IL-21	MDTH17.12	10.29	10.86	0.902
IL-22	MDTH17.12	4.528	2.67	0.3525
IL-23	MDTH17.12	181.1	256.3	0.4784
IFNλ3	MDTH17.12	55.58	105.3	0.4807
IL-31	MDTH17.12	6.579	19.49	0.2802
IL-33	MDTH17.12	2.958	31.13	0.3482
CCL20	MDTH17.12	134.7	147.8	0.8212
LTα	MDTH17.12	64.05	18.45	0.2167
IL-27	MDTH17.12	ND	ND	N/A
