# Supplementary material for: An IL-1, IL-17, and IL-22 cytokine circuit controls vulvovaginal candidiasis independently of estrogen
Source: PLoS Pathog. 2026 May 7;22(5):e1014202. doi: 10.1371/journal.ppat.1014202 (PMC13167034; doi:10.1371/journal.ppat.1014202)
Supplement: S1 Data — (XLSX) [file ppat.1014202.s010.xlsx]

## Sheet: Fig 1
		Fig. 1. IL-1R signals control vaginal immunity to VVC through IL-1beta
	(B, C) Fungal loads in IL-1R-ko and IL-1b-ko mice-CFU/ml VLF
		WT	IL1r-ko				WT	Il1b-ko
	Day 3	2666.7	7333.3			Day 3	5000	133333
		666.7	43333.3				176667	166667
		2333.3	3666.7				4000	130000
		1333.3	16666.7				90000	366667
		666.7	13333.3				9000	466667
		6000	66666.7				90000	633333
		13333.3	4333.3				56666.7	366667
		9333.3	66666.7				76666.7	933333
							90000	163333
	Day 7	5000	166667
		3333.3	14333.3			Day 7	5000	33333.3
		133333	6666.7				13333.3	40000
		1000	46666.7				1100	100000
		23333.3	233333				11333.3	73333.3
		2000	23333.3				1533.3	100000
		43333.3	63333.3				6000	18666.7
		333.3	133333				966.7	33333.3
							26666.7	83333.3
							24000	40000
	(E) LDH levels
		WT	IL1r-ko				WT	Il1b-ko
	Day 3	13029.4	15182.7			Day 3	8122.45	7155.71
		2146.18	15753.9				4431.23	20075
		9528.64	9616.52				18331.9	13351.7
		8181.05	8972.02				17790	20368
		1794.64	10143.8				15827.2	23487.9
		2234.07	13410.3				5925.3	24000.6
		3889.26	11432.8				7375.42	22711.6
		4357.99	10612.6				9382.16	11843
							8408.09	15373.1
	Day 7	1472.39	9147.8			Day 7	1560.28	6965.28
		4270.1	4401.93				4607	6994.58
		3845.32	5251.5				4724.18	9396.81
		2029	14596.7				2893.22	10436.8
		9440.75	9777.65				7448.66	16530.2
		7829.5	16281.2				6218.25	4694.89
		4050.39	11520.7				2453.79	7639.08
		3230.12	8664.42				4079.68	17218.7
							2409.84	7932.03
	(F) PMN levels in IL-1rko and IL1b ko mice
		WT	IL1r-ko
	Day 3	508	254.8			Day 7	89.2	160.4
		334	190				447.8	53.6
		199	75.8				230	46.6
		519.2	206.8				237.6	205.2
		114	127.2				95	127.2
		282.4	125.2				270.4	125.2
		271.6	101.6				163	101.6
		145.4	226.8				176.4	226.8
		WT	IL-1b-ko
	Day 3	276.2	420.8			Day 7	336	295.4
		392.8	277.4				155	276
		75.4	471.2				143.4	549.2
		292.2	478.8				365.2	337.4
		247.4	386				274.6	318.4
		324.4	519.4				188.8	282
		438.2	400.8				46.8	386.4
		181.8	377.6				236.4	289
		423.4	393.6				249.2	221.4

## Sheet: Fig 2
	Fig. 2. Combined loss of IL-17R and IL-22R signaling increases VVC susceptibility.
	(A) fungal loads in Il23-/- mice (with E2)
		WT	IL23-ko			WT	Il23-ko
	Day 3	8666.67	14000		Day 7	2000	2133.33				note, "1" is used for samples with no detectable fungal load to allow plotting on a log10 scale.
		7666.67	15000			2000	10666.7
		533.333	5000			8666.67	9666.67
		3666.67	36666.7			14666.7	1933.33
		16666.7	16666.7			20000	1600
			466.667				93333.3
			6000				10666.7
			1600				600
			1				66.6667
	(B) mRNA and protein levels in infected Il-23-ko mice with E2, day 3
					WT	IL23ko
	Il1b mRNA				2.0387	39.1605
					0.274715	20.9748
					2.41409	20.1722
					0.97322	4.70109
					1.24182	4.71213
					3.2863	4.88462
	Il17f mRNA				3.87402	1.36404
					1.21595	1.16676
					5.69409	1.27511
					12.4133	1.30392
					29.0893	1.25637
					16.439	0.723844
	IL-17a mRNA				3.19239	0.234947
					1.44114	0.592531
					7.67349	0.734596
					0.916196	1.08364
					5.27753	1.47214
					0.429257	1.69659
	IL-1b (pg/ml)				175.83	1691.84
					138.4	1966.77
					99.55	909.02
					889.8	4323.23
					928.72
					282.6	2073.48
					253.54	1400.97
					488.12	1593.87
					2074.04	755.81
					171.74	1198.11
	IL-17A (pg/ml)				25.86	183.25
					38.88	299.27
					11.16	234.28
					42.53	1188.06
					245.03	600.33
					6.53	289.77
					5.63	707.56
					31.21	93.73
					57.41	284.7
					9.72
	(D) Chemokine levels in A431 cells
	CXCL1 mRNA
	0 (media)	0.815465	1.22696	0.999458
	IL-17
	30 min	1.94042	1.75329	2.1706
	60 min	7.56526	4.80767	7.45094
	180 min	9.75181	11.727	3.67173
	360 min	11.8141	12.4403	13.5602
	IL-22
	30 min	0.907948	0.616363	1.66593
	60 min	3.02073	2.07229	2.92733
	180 min	2.2679	2.8662	1.81912
	360 min	5.34112	5.86113	5.35744
	IL-17+22
	30 min	7.6131	2.36889	2.44398
	60 min	47.0901	35.9363	52.1169
	180 min	56.7205	24.6267	45.2117
	360 min	61.9251	101.46	43.7723
	CXCL8 mRNA
	0 (media)	0.84008 1.055124 1.128173
	IL-17
	30 min	1.71027	1.50002	1.90753
	60 min	10.1948	6.77941	11.5973
	180 min	3.38672	3.09693	1.05166
	360 min	2.99427	1.69764	2.1731
	IL-22
	30 min	0.528042	0.432091	1.882
	60 min	6.39994	3.30219	5.56227
	180 min	1.56953	1.66925	1.09791
	360 min	3.15285	2.89232	3.14766
	IL-17+22
	30 min	6.40805	2.31453	3.11228
	60 min	61.5184	56.2837	61.7863
	180 min	22.3654	9.2381	12.0046
	360 min	10.5969	16.7915	13.5394
	CXCL1 protein (pg/ml)-6h
	Untreated	IL-17	IL-22	IL-17+IL-22
	14.4381	239.63	145.76	234.57
	16.7255	195.48	95.54	211.18
	42.4208	253.17	131.99	219.6
	43.5087	413.692	215.625	465.26
	55.0703	502.738	234.344	485.888
	14.4166	436.995	239.206	549.12
	5.64529
	60.2852
	36.0214
	24.7609
	57.2228

## Sheet: Fig 3
	Fig 3. IL-17/22-driven signaling dampens inflammation and tissue damage.
	(A) fungal loads Il17raIl22ra1-ko mice with E2
	Day 3	WT	IL17raIl22ra1-ko			Day 7	WT	IL17raIl22ra1-ko
		1	120000				1	116667			note, "1" is used for samples with no detectable fungal load to allow plotting on a log10 scale.
		133.333	130000				1466.67	63333.3
		2666.67	16000				7333.33	90000
		433.333	6000				466.667	3666.67
		2566.67	1533.33				1766.67	12666.7
		600	10333.3				1166.67	13333.3
		266.667	146667				566.667	83333.3
		200	96666.7				33.3333	53333.3
		9333.33	130000				1833.33	76666.7
		200	40000				1900	93333.3
		33.3333	53333.3				133.333	70000
		1	266.667				66.6667	19000
		30000	123333				16333.3	16000
		466.667	5666.67				1166.67	18333.3
		9000	8000				5333.33	7000
			6666.67					50000
	(C) LDH levels in WT vs Il17raIl22ra1-ko mice with E2
	Day 3	WT	IL17raIl22ra1-ko			Day 7	WT	IL17raIl22ra1-ko
		11964.4	53900.4				15528.2	28345.3
		10016.2	35045.9				13172.1	26262.9
		7363.57	29586.1				20991.7	32184.6
		5303.44	18151.4				13216.3	36464.9
		6069.9	4912.48				12362.8	56215.7
		5384.42	7444.66				10471	31531.5
		10726.6	3044.76				28567.5	29483.7
		6835.4	5078.61				7524.64	19221.9
		6257.33	13296.7				2654.02	14803.3
		16069.2	19287.5				6788.88	12697.1
		15979.5	11782.8				15730.3	6800.53
		37111	45033.8				5793.6	6664.67
		20719.4	27874.7				8639.92	8193.87
		24103.5	21648.6				6128.76	7637.23
		8424.38	21924.9				2877.78	7134.61
		36002.6	9944.97				855.288
		15549.2	12958.3				2996.81
		20212.8
		6829.56
	(D) PMNs in WT vs Il17raIl22ra1-ko mice
	Day 3	WT	IL17raIl22ra1-ko			Day 7	WT	IL17raIl22ra1-ko
		1304.4	703.4				169	881.6
		587.2	45.4				571.4	2782.4
		972	2085.6				1013.6	1061.6
		873.6	1663.4				1800	420.2
		556.4	857.8				691.2	583.2
		812.4	1525.8				1227.2	149.6
		85.2	1007.8				164.2	751.2
		706.8	1099.2				557.2	393.4
		70.8	474.8				429.6	1215.4
		1418.4	593.8				319.8	1346.6
		590.4	403.4				522	616.6
		222.6	794.4				245.8	1445.6
			199.8				1177.2	390.8
							679.6	455.2
							648	392.4
								865.6
	(F) Cytokine protein levels in VLF of WT vs Il17raIl22ra1-ko mice (pg/ml)
	Cytokine		WT	Il17raIl22ra1-ko
	IL-1a		1740.99	6626.33
			3157.72	3824.62
			1072.15	3087.12
			3037.79	4664.28
			3091.69
			1121.61	2046.84
			542.9	1077.27
			2374.07	896.46
			5133.08	795.3
			1551.71	581.91
	IL-1beta		175.83	1691.84
			138.4	1966.77
			99.55	909.02
			889.8	4323.23
			928.72
			282.6	2073.48
			253.54	1400.97
			488.12	1593.87
			2074.04	755.81
			171.74	1198.11
	CCL3		229.45	1752.18
			341.98	1890.37
			227.14	1242.64
			706.66	3413.34
			664.73
			248.06	1344.12
			159.14	420.17
			255.56	502.99
			1146.4	200.35
			207.16	264.81
	IL-17A		25.86	183.25
			38.88	299.27
			11.16	234.28
			42.53	1188.06
			245.03
			6.53	600.33
			5.63	289.77
			31.21	707.56
			57.41	93.73
			9.72	284.7
	IL-17F		5.12	115.05
			20.18	68.91
			1.44	54.04
			14.15	491.73
			153.46
			2.73	132.98
			0.66	36.96
			3	204.64
			53.75	12.38
			12.02	11.61
	CCL4		72.69	641.76
			111.94	1013.29
			1.08	525.2
			230.25	1331.68
			273.29
			87.82	555.97
			50.46	163.97
			47.29	202.37
			402.44	73.84
			54.03	106.34
	Eotaxin		17.5	75.52
			11.02	159.77
			54.22	136.26
			5.76	268.77
			19.67
			13.52	34.46
			9.6	39.42
			43.85	39.82
			67.31	2.06
			18.41	23.9
	VEGF		88.7355	169.164
			88.56	338.665
			24.2496	243.74
			108.288	391.646
			191.959
			23.6736	212.237
			87.7905	197.568
			46.5275	387.278
			154.457	47.3564
			93.8524	368.059
	CXCL1		1352.26	105.76
			2884.26	182.39
			620.28	205.84
			4074.64	319.7
			412.79
			270.7	1196.31
			655.51	230.57
			2898.38	574.46
			643.74	599.87
			305.16	181.58
	TNF		261.92	122.38
			701.72	217.92
			34.98	99.94
			656.91	121.99
			82.72
			385.56	91.85
			127.01	87.23
			489.38	106.34
			231.84	80.68
			49.49	42.41
	IL-22		11.77	7.43
			48.14	4.52
			30.37	3.92
			23.54	24.46
			134.66
			11.23	4.45
			2.02	1.92
			18.26	4.06
			94.29	1.46
			18.59	1.26
	(G) Gene expression in vaginal tissue of WT vs Il17raIl22ra1-ko mice
		WT-Veh	WT-E2	dKO-Veh	dKO-E2		Note- all are infected with C. albicans
	Day 3	0.645301	61.9597	0.279996	0.336793
		0.684197	11.631	10.7568	0.160998
		0.390118	33.5437	0.155127	0.217304
		1.76004	1.95589	0.619515	0.136837
		6.07485	6.7425	0.124404	0.521562
			20.6804		0.200828
			3.58202		0.530439
			62.7416		0.31454

## Sheet: Fig 4
	Fig 4. IL-17/22 receptor deficiency drives VVC susceptibility in the absence of E2 conditioning
	(A) fungal load in Il-23-ko mice witout E2 (SO only)
												Fungal Clearance (%)
		WT	Il23-ko			WT	Il23-ko			Day	WT-veh	Il23-ko-veh	WT-E2	IL-23ko-E2
	Day 3	1	566.667		Day 7	1	33.3333			0	100	100	100	100
		5000	1			100	1			3	44	22	100	100
		1	1			1	1			7	33	22	100	100
		1	1			1	1
			1				1
		1	1			1	1
		1	1			1	1
		766.667	1			33.3333	1100
		2000	3000			1	1						note, "1" is used for samples with no detectable fungal load to allow plotting on a log10 scale.
		23333.3				33.3333
	(B) fungal load in Il22ra1-ko mice (SO only).
		WT	Il22ra1-ko			WT	Il22ra1-ko						Fungal Clearance (%)
	Day 3	1	1		Day 7	1	1				Day	WT-veh	Il22r-ko-veh	WT-E2	IL-22ra1ko-E2
		1	1			1	1				0	100	100	100	100
		1	1			1	1				3	47	93	100	100
		1	1			1	1				7	13	20	87	100
		66.6667	266.667			33.3333	1366.67
		1	700			1	1
		1	1			1	1
		1	966.667			1	66.6667
		1	2133.33			1	1
		1	5666.67			1	1
		166.667	33.3333			1	2666.67
		2266.67	33333.3			1	1
		200	1			1533.33	1
		1	1			1	1
		1	1			1	1
													Fungal Clearance (%)
	(C) fungal load in Il1r-ko (SO only)										Day	WT-veh	Il22r-ko-veh	WT-E2	IL-22ra1ko-E2
											0	100	100	100	100
		WT	Il1r-ko			WT	Il1r-ko				3	89	100	100	100
	Day 3	466.667	33.3333		Day 7	1	275				7	11	55	100	100
		33.3333	50			1	100
		1333.33	200500			1	1
		1	12033.3			1	1333.33
		100	32625			1	2666.67
		50	200			1	1
		150	500			1	275
		200	5333.33			333.333	1
		375	10333.3			1	1
	(D)fungal load in Il17raIl22ra1-ko mice (SO only)
													Fungal Clearance (%)
		WT	il17raIl22ra1-ko			WT	il17raIl22ra1-ko				Day	WT-veh	Il17raIl22ra1-ko-veh	WT-E2	Il17raIl22ra1-E2
	Day 3	7000	166.667		Day 7	1	1
		233.333	466.667			1	200				0	100	100	100	100
		433.333	900			1	633.333				3	35.71	80.95	100	86.67
		6333.33	32000			1	1				7	14.29	80.95	100	93.33
		1	1			1	1066.67
		1	2666.67			1	233.333
		1	300			1	5333.33
		266.667	24333.3			100	33.3333
		1	7000			1	1333.33
		1	2433.33			1	1166.67
		1	1			33.3333	1100
		1	233.333			1	200
		1	1800			1	33.3333
		1	1			1	2666.67
							833.333
							3333.33
							2666.67
							1
							1
							9333.33
							1300
	(E) same data as in Fig 3a and 4d
	(F) Cytokine Levels in WT and Il17raIl22ra1-ko VLF no E2
	IL-17F (pg/ml)
		WT	Il17raIl22ra1-ko
		3.13	24.17
		0.78	9.7
		8.99	8.29
		10.31	0.02
		0.02	11.78
		0.12	3.11
		0.36	26.97
		0.02	19.97
			2.36
	IL-17A (pg/ml)
		2.17	690.27
		2.17	579.38
		40.45	40.68
		2.17	2.17
		2.17	89.32
		2.17	2.17
		2.17	4.1
		2.17	2.17
			2.17
	Il22 (pg/ml)	8.97	6.1
		1.27	5.02
		11.46	1.71
		10.85	0.25
		0.18	2.71
		2.45	0.62
		0.25	4.04
		0.79	3.18
			0.4
	IFNg (pg/ml)	0.98	10.94
		0.12	7.68
		8.69	5.38
		0.12	4.99
		0.12	2.86
		0.43	4.47
		0.51	0.12
		0.12	4.59
			1.02
	IL-1b (pg/ml)	777.02	739.06
		68.31	352.13
		1197.46	381.56
		48.42	47.77
		4.45	1199.66
		88.06	73.31
		67.61	170.82
		1.48	155.92
			53.93
	Il1alpha (pg/ml)
		4029.95	2052.82
		232.17	1754.42
		4902.93	757.04
		82.55	1329.66
		335.65	758.2
		494.43	149.04
		232.96	176.94
		156.45	206.26
			654.83

## Sheet: Fig 5
	Fig 5. Sex hormone dynamics in Il17raIl22ra1-/- mice
	(C) Estrous phases in representative WT and Il17raIl22ra1-ko mice
		Day	dKO #2	WT#5
		1	4	4					1 = proestrus
		2	1	4					2 = estrus
		3	1	1					3 = metestrus
		4	2	2					4 = diestrus
		5	4	2
		6	4	3
		7	1	4
		8	2	4
		9	2	1
		10	4	2
		11	4	2
		12	1	4
	(D) Estrous phase times spent in WT and Il17raIl22ra1-ko mice
		Stage		WT	dko
		Diestrus		31.7	36.7
		Metestrus		35	10
		Estrus		20	28.3
		Proestrus		13.3	25
	(E) Hormone levels in WT and Il17raIl22ra1-ko serum
		WT	dKO			WT	dKO			WT	dKO			WT	dKO
	Cortisol	65.72	5.1		Estradiol	0.32	0.38		Progesterone				Testosterone
		67.48	45.35			0.42	0.41			1.66	0.84			13.01	12.77
		24.02	35.31			0.36	0.38			2.87	1.59			14.9	13.35
		55.76				0.4				1.17	2.68			10.47	13.33
		66.29				0.38				1.5				12.33
										4.37				15.39
		28.41	30.54			0.36	0.33
		45.72	43.87			0.4	0.35			0.93	1.31			14.15	14.04
		34.51	24.85			0.33	0.31			1.09	1.05			19.03	16.67
		23.37	25.64			0.34	0.29			2.6	1.06			15.14	15.55
		52.42	13.67			0.31	0.32			0.66	0.93			14.69	11.96
										1.34	1.52			10.84	15.93
	(G) Fungal loads in WT and Il17raIl22ra1-ko mice treated with DMPA								note, "1" is used for samples with no detectable fungal load to allow plotting on a log10 scale.
		WT+saline	dKO-ko+saline		WT+DMPA	dKO-ko+DMPA
	Day 3	1	15333.3		1	1					Fungal Clearance (%)
		1	33.3333		1	1			Day	WT saline	Il22ra1Il17ra-/- saline	WT DMPA	Il22ra1Il17ra-/- DMPA
		1	366.667		1	1			0	100	100	100	100
		1	1		1	233.333			3	20	73.33	26.67	66.67
		1	1		1	333.333			7	6.67	66.67	20	53.33
		1	33.3333		1	233.333
		1	10000		1	33.3333
		1	133.333		1	1
		1	533.333		33.3333	100
		400	300		1	300
		66.6667	566.667		1	8333.33
		1	1300		1	400
		2300	1		100	100
		1	1		33.3333	33.3333
		1	1466.67		100	1
	Day 7	1	1100		1	1
		1	1		1	1
		1	900		1	1
		1	1		1	66.6667
		1	1		1	66.6667
		1	33.3333		1	466.667
		1	600		1	1
		1	166.667		1	1
		1	33.3333		1	100
		1	100		33.3333	166.667
		1	266.667		1	433.333
		1	800		1	166.667
		66.6667	1		133.333	66.6667
		1	1		33.3333	1
		1	200		1	1
	H) LDH in WT and Il17raIl22ra1-ko mice treated with DMPA
		WT+saline	dKO-ko+saline		WT+DMPA	dKO-ko+DMPA
	Day 3	9164.44	15643.9		10562.5	6652.77
		5404.9	6622.9		19442.9	6672.68
		11038.5	17466.5		4204.19
		5455.82	6742.32		5128.81	11028.5
		4778.39	4695.46		9606.33	6163.09
		12276	7402.82		6235.48	4410.78
		2746.98	8153.38		3234.46	6952.51
		13059.7	7402.82		5399.64	9086.56
		3630.4	4546.29		8931.41	5203.12
		14439.6	9974.51		6253.59	6943.63
		10543.6	22222.6		7970.76	8867.68
		27563.5	7360.03		10883.2	10492.7
		5924.81	6251.12		10069	13401.2
		4710.52	8613.98		7309.05	9155.18
		7343.04	7869.08		9510.38	10069
	Day 7	5719.86	4160.43		7629.42	11113.1
		3952.2	5291.1		1577.85	10138.8
		5117.03	4018.64		9647	21505.7
		4942.38	10404		14681.9	10807.9
		11606.1	6520.05		11017.9	10291.4
		4358.69	3704.44		2486.36	6453.7
		4889.42	8664.43		4057.28	5215.85
		3027.07	6367.01		5762.09	5254.2
		2310.07	4985.52		9481.14	9054.24
		8562.72	11264.4		8360.35	6107.41
		1172.25	24485.2		23770.5	8551.13
		50288.2	9412.61		14408.2	19392.2
		3221.63	18134.2		14214.2	12603.6
		16514.7	4706.64			13053.2
		12764	35336.3		14181.9	15412.2

## Sheet: Supp Fig 1
	Figure S1. Baseline phenotypes in naïve gene-deficient mice
	(A) LDH activity in naive Il1r-ko mice
	LDH	WT	Il1r-ko
		315.219	1926.47
		1794.64	4167.57
		2175.48	725.355
		842.537	1487.04
		1194.08	6057.13
		1926.47	3947.85
		2966.46	2014.35
	(B) LDH activity Naïve mock-infected LDH and blood glucose in WT vs Il17raIl22ra1-ko mice
	LDH	WT	dKO		glucose	WT	dKO
		761.214	3117.66			174	157
		2057.97	3644.41			169	166
		4783.16	1565.64			200	171
						145	159
		7119.27	4068.59			137	169
		20879	7547.54			147	157
						128	194
		1199.36	8177.98			158	146
		14553.4	2545.67			182	123
						220	139
		7665.05	20502.8			137	136
		7820.47	3485.95			166	149
		18063.6	22862.4
		13950.1	2691.07
		10813.8	11262.7
		10654.5

## Sheet: Supp Fig 3
	Fig S3. VVC parameters in gene targeted mice.
	(A) PMNs in WT vs Il23 and Il22ra1-ko mice
		WT-Veh	Il22r-ko-Veh	WT-E2	Il22ra-ko-E2			WT-Veh	Il223-ko-Veh	WT-E2	Il23-E2
	Day 3	40.4	4.8	143.8	396			210.8	525.6	1065.2	256.2
		2.4	3000	652.8	700.8			251.6	2.8	710	645.2
		4.2	127		124.6			285	45.4	756	686.4
		4	1.2		242.2			5	196.6		480.2
		4100	2260		414.4				9		1286.2
		98.8			643.2			345.6	46.6	451.2	332.4
		1770	17.6	455.6	566.4			7200	1.8	386.4	461.2
		1.4	1	965	402.4			319.6	1207.2		369.6
		1.6	1.6	122.6	625			75.6	5.6		719.2
		34	5.6	919.4	517			854.4
		67.6	36.2		264.4
	Day 7	2300	246	198	235.8			1750	13.2	439.2	203
		344.2	57.6	1790	1160.2			10.6	7	187.6	262
		62.4	125.6		849.4			296.8	38.4	152.6	96.6
		351.4	4.6		225.4			48.8	2.2		270.6
		87.2	52.6		703.4				119.2		253
		1.2			296.8			598	1324.4	690	397.2
		2460	17.8	123.2	655.2			355	11.8	765.6	486
		1.2	43.8	1128	293.6			2810	135		100.8
		33.4	28	889.2	443.2			2490	520		238.6
		145.4	941.4	1161.8	1128			2250
		1.6	93.6		810.6
	(B) PMNs in WT vs Il17raIl22ra1-ko mice-SO only
		WT	Il17raIl22ra1-ko
	Day 3	129.2	125.8
		20.6	149.8
		21.4	59
		691.6	0.2
		3.2	61.6
		1802.4	864
		136.8	200
		2268	10
		61	86.6
		56.2	31.4
		870	723.4
		86.6	181.4
		2.4	15.2
		3100	562.8
			1067.8
			598
			578.2
			2.6
			1533.6
			1444.8
			24.4
	(C) LDH in WT vs Il17raIl22ra1-ko mice-SO only
		WT	Il17raIl22ra1-ko
	Day 3	11548.2	6908.22
		6810.04	5666.35
		9888.89	14428.8
		10508.6	22145.8
		1058.17	778
		6472.34	2469.24
		3898.49	1343.8
		18425.5	6493.83
		2595.29	7563.36
		20493.5	6005.31
		1424.76	5381.54
		2770.34	5241.08
		3185.61	2307.6
		4849.63	1139.83
		4805.57	1053.49
		2465.99	936.394
		18944.5	4757.49
		6142.31	17762
		12424.8	19802.2
		9587.19	3840.64
		2833.77	27347.9
		1083.66	5930.11
		2281.63	11014.6
		15297.2	2225.11
		30907.2
		23726.3
	(D) LDH vs CFU correlation in E2-treated WT vs Il17raIl22ra1-ko mice
		CFU	LDH-WT	LDH-KO
		33.3333	35033
		100	10278.5
		11000	15721.6
		10666.7	10819.7
		5333.33		22758.4
		19000		24387.2
		1433.33		13872.3
		28666.7		30690.8
		4333.33		24198.8
		666.667	14965.7
		1666.67	5164.47
		2566.67	13505.1
		1833.33		7982.83
		21333.3		7732.97
		2700	5858.51
		2833.33	8804.87
		866.667	11964.4
		9666.67	10016.2
		21000	7363.57
		93333.3		16832.7
		210000		34677.3
		330000		53900.4
		220000		35045.9
		120000		29586.1
		1066.67	5303.44
		1033.33	6069.9
		300	5384.42
		20000	10726.6
		16000	6835.4
		166667		18151.4
		3666.67		4912.48
		14333.3		7444.66
		1033.33		3044.76
		2666.67		5078.61
		100000	6257.33
		10000	16069.2
		2233.33		13296.7
		17000		19287.5
		19666.7	15979.5
		46666.7	37111
		2966.67	20719.4
		4000		11782.8
		600	12247.3
		22666.7	26177.7
		6666.67	18070.5
		33.3333	11596.1
		8333.33		18566.9
		2066.67		9846.01
		5666.67		15384.1
		9666.67		15009.5
		466.667		13302.6
		733.333	8424.38
		100000	36002.6
		566.667	15549.2
		13666.7	20212.8
		733.333	6829.56
		116667		45033.8
		10000		27874.7
		5000		21648.6
		15333.3		21924.9
		3000		9944.97
		5333.33		12958.3

## Sheet: Supp Fig 2
	Figure S2.
	qPCR of A431 cells treated with IL-17 or IL-22
	DEFB4A					CXCL8					CXCL1					IL6
	0 (media)	1.01845	1.02853	0.954646		0 (media)	0.84008	1.05512	1.12817		0 (media)	0.815465	1.22696	0.999458		0 (media)	0.65595	1.34226	1.13578
	IL-17					IL-17					IL-17					IL-17
	30 min	0.988325	0.737186	0.977157		30 min	1.71027	1.50002	1.90753		30 min	1.94042	1.75329	2.1706		30 min	1.23473	0.946638	1.24366
	60 min	2.02118	1.70803	3.04498		60 min	10.1948	6.77941	11.5973		60 min	7.56526	4.80767	7.45094		60 min	10.1067	8.51155	12.5086
	180 min	4.67437	9.54289	2.6083		180 min	3.38672	3.09693	1.05166		180 min	9.75181	11.727	3.67173		180 min	1.54986	1.43274	0.574247
	360 min	15.428	14.1558	33.8441		360 min	2.99427	1.69764	2.1731		360 min	11.8141	12.4403	13.5602		360 min	1.1613	0.939667	1.67503
	IL-22					IL-22					IL-22					IL-22
	30 min	0.541612		2.84633		30 min	0.528042	0.432091	1.882		30 min	0.907948	0.616363	1.66593		30 min	0.506725	0.324336	1.58508
	60 min	1.50339	1.51745	1.06184		60 min	6.39994	3.30219	5.56227		60 min	3.02073	2.07229	2.92733		60 min	11.1198	5.83236	8.58069
	180 min	3.42968	2.25788	1.92563		180 min	1.56953	1.66925	1.09791		180 min	2.2679	2.8662	1.81912		180 min	1.93556	4.60741	2.2874
	360 min	3.78014	2.08758	6.07326		360 min	3.15285	2.89232	3.14766		360 min	5.34112	5.86113	5.35744		360 min	3.03589	2.99996	2.37445
	IL-17+22					IL-17+22					IL-17+22					IL-17+22
	30 min	75.652	1.49006	4.6281		30 min	6.40805	2.31453	3.11228		30 min	7.6131	2.36889	2.44398		30 min	5.61829	1.6569	2.98501
	60 min	8.58366	32.1568	68.8854		60 min	61.5184	56.2837	61.7863		60 min	47.0901	35.9363	52.1169		60 min	79.0668	78.484	70.5055
	180 min	172.927	47.7648	53.3631		180 min	22.3654	9.2381	12.0046		180 min	56.7205	24.6267	45.2117		180 min	25.2378	14.6628	20.0201
	360 min	216.117	585.94	327.924		360 min	10.5969	16.7915	13.5394		360 min	61.9251	101.46	43.7723		360 min	6.53683	11.4774	7.84667

## Sheet: Supp Fig 4
	Figure S4.
	(A) Estrous phases in all WT and Il17raIl22ra1-ko mice
		Day	WT 1	WT 2	WT 3	WT 4	WT 5		DKO 1	DKO 2	DKO 3	DKO 4	DKO 5
		1	2	4	2	1	4		1	4	1	2	2
		2	3	4	2	2	4		2	1	2	4	2
		3	3	3	3	2	1		4	1	4	4	4
		4	4	3	4	4	2		4	2	4	1	4
		5	4	3	4	4	2		1	4	4	1	4
		6	4	3	4	1	3		2	4	1	2	1
		7	1	3	1	1	4		2	1	2	4	3
		8	3	3	3	2	4		4	2	4	4	3
		9	3	3	3	3	1		4	2	4	1	3
		10	2	3	3	4	2		1	4	1	1	3
		11	3	2	3	4	2		2	4	2	2	3
		12	4	3	4	1	4		2	1	2	4	3
	1 = proestrus
	2 = estrus
	3 = metestrus
	4 = diestrus
	(D) fungal load in P4-treated WT vs Il17raIl22ra1-ko (dKO) mice
			WT	Dko-Veh	WT-P4	dKO-P4	WT-E2	dKO-E2
		Day 3	1	100	1	24000	33.3333	5333.33
			1	66.6667	1	17666.7	100	19000
			33.3333	1	1	1	11000	1433.33
			66.6667	8333.33	1	1	10666.7	28666.7
			400	1	1	5333.33	666.667	4333.33
			1	1	866.667	1	1666.67	1833.33
			133.333	1	1	1	2566.67	21333.3
					933.333	1
					1	1
					33.3333	5000
					1	1
						1033.33
						1
