# Supplementary material for: An IL-1, IL-17, and IL-22 cytokine circuit controls vulvovaginal candidiasis independently of estrogen
Source: PLoS Pathog. 2026 May 7;22(5):e1014202. doi: 10.1371/journal.ppat.1014202 (PMC13167034; doi:10.1371/journal.ppat.1014202)
Supplement: S1 File — (ZIP) [file ppat.1014202.s011.zip]

Archive with 5 entries (5 files):
- D3_DKO_E2_PAS_1.png
- D3_DKO_E2_PAS_2.tif
- D7_DKO_E2_PAP.png
- Striking image caption.docx
- Striking image.tif
